# Supplementary material for: PoDCall: positive droplet calling and normalization of droplet digital PCR DNA methylation data
Source: Bioinformatics. 2022 Nov 30;39(1):btac766. doi: 10.1093/bioinformatics/btac766 (PMC9825742; doi:10.1093/bioinformatics/btac766)
Supplement: btac766_Supplementary_Data [file btac766_supplementary_data.zip]

Archive with 4 entries (4 files):
- FigureS2.jpg
- SupplementaryMaterialAndMethods_Jeanmougin.pdf
- TableS1_Jeanmougin.pdf
- FigureS1.jpg
